# Supplementary material for: The Association between Dietary Purine Intake and Mortality: Evidence from the CHNS Cohort Study
Source: Nutrients. 2022 Apr 21;14(9):1718. doi: 10.3390/nu14091718 (PMC9102343; doi:10.3390/nu14091718)
Supplement: Supplementary file 1 [file nutrients-14-01718-s001.zip]

Archive with 1 entries (1 files):
- nutrients-1642794-supplementary.pdf
